# Supplementary material for: Ezh2 Loss-of-Function Alters Zebrafish Cerebellum Development
Source: Int J Mol Sci. 2025 Oct 7;26(19):9736. doi: 10.3390/ijms26199736 (PMC12524611; doi:10.3390/ijms26199736)
Supplement: Supplementary file 1 [file ijms-26-09736-s001.zip]

Archive with 1 entries (1 files):
- ijms-3873631-supplementary.pdf
